# Supplementary material for: Identification of ZmSNAC06, a Maize NAC Family Transcription Factor with Multiple Transcripts Conferring Drought Tolerance in Arabidopsis
Source: Plants (Basel). 2024 Dec 24;14(1):12. doi: 10.3390/plants14010012 (PMC11722792; doi:10.3390/plants14010012)
Supplement: Supplementary file 1 [file plants-14-00012-s001.zip]

Archive with 1 entries (1 files):
- plants-3312815-supplementary.pdf
